# Supplementary material for: Detection of gene mutations and gene–gene fusions in circulating cell‐free DNA of glioblastoma patients: an avenue for clinically relevant diagnostic analysis
Source: Mol Oncol. 2022 Feb 11;16(10):2098–114. doi: 10.1002/1878-0261.13157 (PMC9120899; doi:10.1002/1878-0261.13157)
Supplement: Supplementary file 3 — Table S1. Age and gender details of the healthy controls used in this study. [file MOL2-16-2098-s002.xlsx]

## Sheet: Sheet1
Patient/Control ID	Gender	Age
Healhty_Ctrl_#H1	Male	63
Healhty_Ctrl_#H2	Male	55
Healhty_Ctrl_#H3	Male	38
Healhty_Ctrl_#H4	Female	45
Healhty_Ctrl_#H5	Female	59
Healhty_Ctrl_#H6	Male	90
Healhty_Ctrl_#H7	Female	34
Healhty_Ctrl_#H8	Female	22
Healhty_Ctrl_#H9	Male	87
Healhty_Ctrl_#H10	Male	91
Healhty_Ctrl_#H11	Female	52
Healhty_Ctrl_#H12	Female	87
Healhty_Ctrl_#H13	Male	53
Healhty_Ctrl_#H14	Female	26
Healhty_Ctrl_#H15	Male	87
Healhty_Ctrl_#H16	Female	34
Healhty_Ctrl_#H17	Female	31
Healhty_Ctrl_#H18	Male	85
Healhty_Ctrl_#H19	Female	47
Healhty_Ctrl_#H20	Female	52
Healhty_Ctrl_#H21	Female	87
Healhty_Ctrl_#H22	Male	53
Healhty_Ctrl_#H23	Female	26
Healhty_Ctrl_#H24	Female	87
Healhty_Ctrl_#H25	Male	53
